# Supplementary material for: Unambiguous NMR Structural Determination of (+)-Catechin—Laccase Dimeric Reaction Products as Potential Markers of Grape and Wine Oxidation
Source: Molecules. 2021 Oct 13;26(20):6165. doi: 10.3390/molecules26206165 (PMC8537594; doi:10.3390/molecules26206165)
Supplement: Supplementary file 1 [file molecules-26-06165-s001.zip]

Archive with 1 entries (1 files):
- molecules-1402951-supplementary.pdf
